# Supplementary material for: Isolated Spin-7/2 Species of Gadolinium (III) Chelate Complexes on the Surface of 5-nm Diamond Particles
Source: Nanomaterials (Basel). 2023 Jul 1;13(13):1995. doi: 10.3390/nano13131995 (PMC10343492; doi:10.3390/nano13131995)
Supplement: Supplementary file 1 [file nanomaterials-13-01995-s001.zip]

Archive with 1 entries (1 files):
- nanomaterials-2445483-supplementary.pdf
